# Supplementary material for: A Hierarchical Deep Learning Architecture for Diagnosing Retinal Diseases Using Cross-Modal OCT to Fundus Translation in the Lack of Paired Data
Source: J Imaging. 2026 Jan 8;12(1):36. doi: 10.3390/jimaging12010036 (PMC12842718; doi:10.3390/jimaging12010036)
Supplement: Supplementary file 1 [file jimaging-12-00036-s001.zip]

Archive with 21 entries (19 files):
- jimaging-4042548-supplementary/
- jimaging-4042548-supplementary/Definitions/
- jimaging-4042548-supplementary/Definitions/journalnames.tex
- jimaging-4042548-supplementary/Definitions/logo-mdpi.eps
- jimaging-4042548-supplementary/Definitions/logo-orcid.pdf
- jimaging-4042548-supplementary/Definitions/logo-updates.eps
- jimaging-4042548-supplementary/Definitions/mdpi.bst
- jimaging-4042548-supplementary/Definitions/mdpi.cls
- jimaging-4042548-supplementary/Definitions/mdpi_apacite.bst
- jimaging-4042548-supplementary/Definitions/mdpi_apacite.sty
- jimaging-4042548-supplementary/Definitions/mdpi_chicago.bst
- jimaging-4042548-supplementary/fig1.png
- jimaging-4042548-supplementary/fig2.png
- jimaging-4042548-supplementary/fig3.png
- jimaging-4042548-supplementary/fig4.png
- jimaging-4042548-supplementary/supplementary.aux
- jimaging-4042548-supplementary/supplementary.log
- jimaging-4042548-supplementary/supplementary.out
- jimaging-4042548-supplementary/supplementary.pdf
- jimaging-4042548-supplementary/supplementary.synctex.gz
- jimaging-4042548-supplementary/supplementary.tex
