# Supplementary material for: A Hierarchical Deep Learning Architecture for Diagnosing Retinal Diseases Using Cross-Modal OCT to Fundus Translation in the Lack of Paired Data
Source: J Imaging. 2026 Jan 8;12(1):36. doi: 10.3390/jimaging12010036 (PMC12842718; doi:10.3390/jimaging12010036)
Supplement: Supplementary file 1 [file jimaging-12-00036-s001.zip › jimaging-4042548-supplementary/supplementary.aux]

\relax 
\providecommand*\new@tpo@label[2]{}
\providecommand\hyper@newdestlabel[2]{}
\providecommand\HyperFirstAtBeginDocument{\AtBeginDocument}
\HyperFirstAtBeginDocument{\ifx\hyper@anchor\@undefined
\global\let\oldnewlabel\newlabel
\gdef\newlabel#1#2{\newlabelxx{#1}#2}
\gdef\newlabelxx#1#2#3#4#5#6{\oldnewlabel{#1}{{#2}{#3}}}
\AtEndDocument{\ifx\hyper@anchor\@undefined
\let\newlabel\oldnewlabel
\fi}
\fi}
\global\let\hyper@last\relax 
\gdef\HyperFirstAtBeginDocument#1{#1}
\providecommand\HyField@AuxAddToFields[1]{}
\providecommand\HyField@AuxAddToCoFields[2]{}
\bibstyle{Definitions/mdpi}
\citation{zhang2014review}
\newmarginnote{note.1.1}{{1}{10945661sp}}
\citation{lin2017focal}
\citation{lipton2014optimal}
\citation{stahlschmidt2022multimodal}
\citation{wen2016discriminative}
\newlabel{eq:threshold_opt}{{S5}{2}{}{equation.0.5}{}}
\newlabel{eq:threshold_opt@cref}{{[equation][5][]S5}{[1][2][]2}}
\newlabel{eq:amd_decision}{{S6}{2}{}{equation.0.6}{}}
\newlabel{eq:amd_decision@cref}{{[equation][6][]S6}{[1][2][]2}}
\citation{snell2017prototypical}
\citation{manzoor2023multimodality}
\citation{silva2021simclr,wan2021representation}
\newlabel{eq:prototype}{{S7}{3}{}{equation.0.7}{}}
\newlabel{eq:prototype@cref}{{[equation][7][]S7}{[1][3][]3}}
\newlabel{eq:projections}{{S8}{3}{}{equation.0.8}{}}
\newlabel{eq:projections@cref}{{[equation][8][]S8}{[1][3][]3}}
\newlabel{eq:cosine_sim}{{S9}{3}{}{equation.0.9}{}}
\newlabel{eq:cosine_sim@cref}{{[equation][9][]S9}{[1][3][]3}}
\newlabel{eq:nt_xent}{{S10}{3}{}{equation.0.10}{}}
\newlabel{eq:nt_xent@cref}{{[equation][10][]S10}{[1][3][]3}}
\citation{he2020momentum}
\citation{chen2020simple}
\citation{manzoor2023multimodality}
\citation{radford2021learning}
\newlabel{eq:bridge_loss}{{S11}{4}{}{equation.0.11}{}}
\newlabel{eq:bridge_loss@cref}{{[equation][11][]S11}{[1][4][]4}}
\newlabel{eq:fallback}{{S12}{4}{}{equation.0.12}{}}
\newlabel{eq:fallback@cref}{{[equation][12][]S12}{[1][4][]4}}
\newlabel{eq:fundus_prototype}{{S13}{4}{}{equation.0.13}{}}
\newlabel{eq:fundus_prototype@cref}{{[equation][13][]S13}{[1][4][]4}}
\citation{waz2023classification}
\citation{octid2020database}
\citation{oct_fundus_dataset}
\citation{nakayama2022diabetic}
\citation{cui2025reliable}
\citation{cross_validation2024}
\@writefile{lot}{\contentsline {table}{\numberline {S1}{\ignorespaces Dataset Parameters\relax }}{6}{table.caption.1}\protected@file@percent }
\providecommand*\caption@xref[2]{\@setref\relax\@undefined{#1}}
\newlabel{tab:SM-1}{{S1}{6}{Dataset Parameters\relax }{table.caption.1}{}}
\newlabel{tab:SM-1@cref}{{[table][1][]S1}{[1][6][]6}}
\citation{kulyabin2024octdl,bizaki2022deep}
\@writefile{lot}{\contentsline {table}{\numberline {S2}{\ignorespaces Characteristics of the experimental dataset with class distribution and statistical parameters\relax }}{7}{table.caption.2}\protected@file@percent }
\newlabel{tab:SM-2}{{S2}{7}{Characteristics of the experimental dataset with class distribution and statistical parameters\relax }{table.caption.2}{}}
\newlabel{tab:SM-2@cref}{{[table][2][]S2}{[1][7][]7}}
\@writefile{lot}{\contentsline {table}{\numberline {S3}{\ignorespaces Comparison of backbone architectures for the parent model (multi-label classification on OCT)\relax }}{7}{table.caption.3}\protected@file@percent }
\newlabel{tab:SM-3}{{S3}{7}{Comparison of backbone architectures for the parent model (multi-label classification on OCT)\relax }{table.caption.3}{}}
\newlabel{tab:SM-3@cref}{{[table][3][]S3}{[1][7][]7}}
\citation{rajaraman2022deep}
\citation{kiss2016comorbidity}
\citation{mokhtar2023confidence}
\citation{ppandr2024detection,lipton2014optimal}
\@writefile{lot}{\contentsline {table}{\numberline {S4}{\ignorespaces Comparison of threshold calibration methods. (Thresholds are selected on the validation split/fold only; test split/fold is never used for threshold selection)\relax }}{8}{table.caption.4}\protected@file@percent }
\newlabel{tab:SM-4}{{S4}{8}{Comparison of threshold calibration methods. (Thresholds are selected on the validation split/fold only; test split/fold is never used for threshold selection)\relax }{table.caption.4}{}}
\newlabel{tab:SM-4@cref}{{[table][4][]S4}{[1][8][]8}}
\@writefile{lot}{\contentsline {table}{\numberline {S5}{\ignorespaces Multi-objective performance metrics of the parent model on the test sample\relax }}{8}{table.caption.5}\protected@file@percent }
\newlabel{tab:SM-5}{{S5}{8}{Multi-objective performance metrics of the parent model on the test sample\relax }{table.caption.5}{}}
\newlabel{tab:SM-5@cref}{{[table][5][]S5}{[1][8][]8}}
\citation{lobo2023characterisation}
\citation{lipton2014optimal,toma2024microvascular}
\citation{enzendorfer2025rethinking}
\@writefile{lot}{\contentsline {table}{\numberline {S6}{\ignorespaces Multi-objective metrics of the AMD model on the test sample\relax }}{9}{table.caption.6}\protected@file@percent }
\newlabel{tab:SM-6}{{S6}{9}{Multi-objective metrics of the AMD model on the test sample\relax }{table.caption.6}{}}
\newlabel{tab:SM-6@cref}{{[table][6][]S6}{[1][9][]9}}
\citation{wu2013classification,kaderli2022sensitivity}
\citation{wilkinson2003proposed,etdrs1991grading}
\@writefile{lot}{\contentsline {table}{\numberline {S7}{\ignorespaces Multi-objective metrics of the Fundus model on the test sample\relax }}{10}{table.caption.7}\protected@file@percent }
\newlabel{tab:SM-7}{{S7}{10}{Multi-objective metrics of the Fundus model on the test sample\relax }{table.caption.7}{}}
\newlabel{tab:SM-7@cref}{{[table][7][]S7}{[1][10][]10}}
\@writefile{toc}{\contentsline {subsection}{\numberline {0.1}Error structure via confusion matrices (Parent, AMD staging, and DR staging)}{10}{subsection.0.1}\protected@file@percent }
\citation{chen2020simple}
\citation{bi2025contrastive}
\@writefile{lot}{\contentsline {table}{\numberline {S8}{\ignorespaces Reconstructed Confusion Matrices for Parent, AMD, and DR Models on the Test Set. Values on the main diagonal represent correctly classified instances (True Positives).\relax }}{11}{table.caption.8}\protected@file@percent }
\newlabel{tab:confusion_matrices}{{S8}{11}{Reconstructed Confusion Matrices for Parent, AMD, and DR Models on the Test Set. Values on the main diagonal represent correctly classified instances (True Positives).\relax }{table.caption.8}{}}
\newlabel{tab:confusion_matrices@cref}{{[table][8][]S8}{[1][11][]11}}
\citation{sukei2024multimodal}
\citation{rajaraman2021novel,vinals2023kl,lei2024cross}
\citation{mo2022rethinking}
\citation{zedadra2025multimodal}
\@writefile{lot}{\contentsline {table}{\numberline {S9}{\ignorespaces Progress of Contrastive Learning\relax }}{12}{table.caption.9}\protected@file@percent }
\newlabel{tab:SM-8}{{S9}{12}{Progress of Contrastive Learning\relax }{table.caption.9}{}}
\newlabel{tab:SM-8@cref}{{[table][9][]S9}{[1][11][]12}}
\@writefile{lot}{\contentsline {table}{\numberline {S10}{\ignorespaces Cross-modal Bridge Learning Progress\relax }}{12}{table.caption.10}\protected@file@percent }
\newlabel{tab:SM-9}{{S10}{12}{Cross-modal Bridge Learning Progress\relax }{table.caption.10}{}}
\newlabel{tab:SM-9@cref}{{[table][10][]S10}{[1][12][]12}}
\citation{hendricks2021decoupling,li2021align}
\citation{jiang2024mcfusion,zhu2025cross}
\@writefile{lot}{\contentsline {table}{\numberline {S11}{\ignorespaces Ablative Study of Loss Function Components\relax }}{13}{table.caption.11}\protected@file@percent }
\newlabel{tab:SM-10}{{S11}{13}{Ablative Study of Loss Function Components\relax }{table.caption.11}{}}
\newlabel{tab:SM-10@cref}{{[table][11][]S11}{[1][13][]13}}
\@writefile{lot}{\contentsline {table}{\numberline {S12}{\ignorespaces Claim-matched competitive baselines reported in this work. The goal is to compare against baselines that match the two core claims: (i) calibrated multi-label outputs and (ii) unpaired cross-modal transfer.\relax }}{14}{table.caption.12}\protected@file@percent }
\newlabel{tab:SM-10b_claim_matched_baselines}{{S12}{14}{Claim-matched competitive baselines reported in this work. The goal is to compare against baselines that match the two core claims: (i) calibrated multi-label outputs and (ii) unpaired cross-modal transfer.\relax }{table.caption.12}{}}
\newlabel{tab:SM-10b_claim_matched_baselines@cref}{{[table][12][]S12}{[1][13][]14}}
\@writefile{lot}{\contentsline {table}{\numberline {S13}{\ignorespaces Cross-modal Discrepancy Analysis\relax }}{14}{table.caption.13}\protected@file@percent }
\newlabel{tab:SM-11}{{S13}{14}{Cross-modal Discrepancy Analysis\relax }{table.caption.13}{}}
\newlabel{tab:SM-11@cref}{{[table][13][]S13}{[1][14][]14}}
\@writefile{lot}{\contentsline {table}{\numberline {S14}{\ignorespaces Sensitivity of the manual-review threshold $\tau $ on the discrepant paired hold-out cases from Table\nobreakspace  {}\ref {tab:SM-11}. ``Flagged'' is reported relative to the full paired test set size (128 pairs).\relax }}{15}{table.caption.14}\protected@file@percent }
\newlabel{tab:SM-11b}{{S14}{15}{Sensitivity of the manual-review threshold $\tau $ on the discrepant paired hold-out cases from Table~\ref {tab:SM-11}. ``Flagged'' is reported relative to the full paired test set size (128 pairs).\relax }{table.caption.14}{}}
\newlabel{tab:SM-11b@cref}{{[table][14][]S14}{[1][15][]15}}
\citation{liang2019neural,chanda2025evaluating}
\@writefile{lof}{\contentsline {figure}{\numberline {S1}{\ignorespaces Scatterplot of cosine similarity versus Fundus consistency for the cross-modal bridge for determining DR stages\relax }}{16}{figure.caption.15}\protected@file@percent }
\newlabel{fig:SM-1}{{S1}{16}{Scatterplot of cosine similarity versus Fundus consistency for the cross-modal bridge for determining DR stages\relax }{figure.caption.15}{}}
\newlabel{fig:SM-1@cref}{{[figure][1][]S1}{[1][16][]16}}
\@writefile{lof}{\contentsline {figure}{\numberline {S2}{\ignorespaces Calibration curve (overall) and per-class ECE contributions. (Curves are computed on held-out test fold using thresholds optimized on validation fold)\relax }}{17}{figure.caption.16}\protected@file@percent }
\newlabel{fig:SM-2}{{S2}{17}{Calibration curve (overall) and per-class ECE contributions. (Curves are computed on held-out test fold using thresholds optimized on validation fold)\relax }{figure.caption.16}{}}
\newlabel{fig:SM-2@cref}{{[figure][2][]S2}{[1][17][]17}}
\@writefile{lot}{\contentsline {table}{\numberline {S15}{\ignorespaces Comparison of Calibration Methods on Held-Out Test Set. All methods use thresholds optimized on the validation fold only. Confidence intervals (95\%) are computed via bootstrap (1000 iterations).\relax }}{17}{table.caption.17}\protected@file@percent }
\newlabel{tab:calibration_comparison}{{S15}{17}{Comparison of Calibration Methods on Held-Out Test Set. All methods use thresholds optimized on the validation fold only. Confidence intervals (95\%) are computed via bootstrap (1000 iterations).\relax }{table.caption.17}{}}
\newlabel{tab:calibration_comparison@cref}{{[table][15][]S15}{[1][17][]17}}
\@writefile{toc}{\contentsline {subsection}{\numberline {0.2}Computational Efficiency}{17}{subsection.0.2}\protected@file@percent }
\citation{li2023medical}
\citation{chen2025ai}
\citation{nouri2023addressing}
\@writefile{lot}{\contentsline {table}{\numberline {S16}{\ignorespaces Computational efficiency of system components\relax }}{18}{table.caption.18}\protected@file@percent }
\newlabel{tab:SM-12}{{S16}{18}{Computational efficiency of system components\relax }{table.caption.18}{}}
\newlabel{tab:SM-12@cref}{{[table][16][]S16}{[1][18][]18}}
\@writefile{lot}{\contentsline {table}{\numberline {S17}{\ignorespaces Cross-scan validation\relax }}{18}{table.caption.19}\protected@file@percent }
\newlabel{tab:SM-13}{{S17}{18}{Cross-scan validation\relax }{table.caption.19}{}}
\newlabel{tab:SM-13@cref}{{[table][17][]S17}{[1][18][]18}}
\bibcite{zhang2014review}{{1}{}{{}}{{}}}
\@writefile{lot}{\contentsline {table}{\numberline {S18}{\ignorespaces Leave-One-Source-Out (LOSO) generalization on OCT data. (The parent OCT multi-label model is trained on two sources and evaluated on the held-out third source to test robustness against source-specific shortcuts)\relax }}{20}{table.caption.20}\protected@file@percent }
\newlabel{tab:SM-LOSO}{{S18}{20}{Leave-One-Source-Out (LOSO) generalization on OCT data. (The parent OCT multi-label model is trained on two sources and evaluated on the held-out third source to test robustness against source-specific shortcuts)\relax }{table.caption.20}{}}
\newlabel{tab:SM-LOSO@cref}{{[table][18][]S18}{[1][19][]20}}
\@writefile{lot}{\contentsline {table}{\numberline {S19}{\ignorespaces Audit of AMD and DR Co-activation Frequency in Test Data\relax }}{20}{table.caption.21}\protected@file@percent }
\newlabel{tab:SM-coactivation}{{S19}{20}{Audit of AMD and DR Co-activation Frequency in Test Data\relax }{table.caption.21}{}}
\newlabel{tab:SM-coactivation@cref}{{[table][19][]S19}{[1][20][]20}}
\bibcite{lin2017focal}{{2}{}{{}}{{}}}
\bibcite{lipton2014optimal}{{3}{}{{}}{{}}}
\bibcite{stahlschmidt2022multimodal}{{4}{}{{}}{{}}}
\bibcite{wen2016discriminative}{{5}{}{{}}{{}}}
\bibcite{snell2017prototypical}{{6}{}{{}}{{}}}
\bibcite{manzoor2023multimodality}{{7}{}{{}}{{}}}
\bibcite{silva2021simclr}{{8}{}{{}}{{}}}
\bibcite{wan2021representation}{{9}{}{{}}{{}}}
\bibcite{he2020momentum}{{10}{}{{}}{{}}}
\bibcite{chen2020simple}{{11}{}{{}}{{}}}
\bibcite{radford2021learning}{{12}{}{{}}{{}}}
\bibcite{waz2023classification}{{13}{}{{}}{{}}}
\bibcite{octid2020database}{{14}{}{{}}{{}}}
\bibcite{oct_fundus_dataset}{{15}{}{{}}{{}}}
\bibcite{nakayama2022diabetic}{{16}{}{{}}{{}}}
\bibcite{cui2025reliable}{{17}{}{{}}{{}}}
\bibcite{cross_validation2024}{{18}{}{{}}{{}}}
\bibcite{kulyabin2024octdl}{{19}{}{{}}{{}}}
\bibcite{bizaki2022deep}{{20}{}{{}}{{}}}
\bibcite{rajaraman2022deep}{{21}{}{{}}{{}}}
\bibcite{kiss2016comorbidity}{{22}{}{{}}{{}}}
\bibcite{mokhtar2023confidence}{{23}{}{{}}{{}}}
\bibcite{ppandr2024detection}{{24}{}{{}}{{}}}
\@writefile{toc}{\contentsline {section}{\numberline {1}References}{21}{section.1}\protected@file@percent }
\bibcite{lobo2023characterisation}{{25}{}{{}}{{}}}
\bibcite{toma2024microvascular}{{26}{}{{}}{{}}}
\bibcite{enzendorfer2025rethinking}{{27}{}{{}}{{}}}
\bibcite{wu2013classification}{{28}{}{{}}{{}}}
\bibcite{kaderli2022sensitivity}{{29}{}{{}}{{}}}
\bibcite{wilkinson2003proposed}{{30}{}{{}}{{}}}
\bibcite{etdrs1991grading}{{31}{}{{}}{{}}}
\bibcite{bi2025contrastive}{{32}{}{{}}{{}}}
\bibcite{sukei2024multimodal}{{33}{}{{}}{{}}}
\bibcite{rajaraman2021novel}{{34}{}{{}}{{}}}
\bibcite{vinals2023kl}{{35}{}{{}}{{}}}
\bibcite{lei2024cross}{{36}{}{{}}{{}}}
\bibcite{mo2022rethinking}{{37}{}{{}}{{}}}
\bibcite{zedadra2025multimodal}{{38}{}{{}}{{}}}
\bibcite{hendricks2021decoupling}{{39}{}{{}}{{}}}
\bibcite{li2021align}{{40}{}{{}}{{}}}
\bibcite{jiang2024mcfusion}{{41}{}{{}}{{}}}
\bibcite{zhu2025cross}{{42}{}{{}}{{}}}
\bibcite{liang2019neural}{{43}{}{{}}{{}}}
\bibcite{chanda2025evaluating}{{44}{}{{}}{{}}}
\bibcite{li2023medical}{{45}{}{{}}{{}}}
\bibcite{chen2025ai}{{46}{}{{}}{{}}}
\bibcite{nouri2023addressing}{{47}{}{{}}{{}}}
\providecommand\NAT@force@numbers{}\NAT@force@numbers
\newlabel{LastPage}{{}{23}{}{page.23}{}}
\xdef\lastpage@lastpage{23}
\xdef\lastpage@lastpageHy{23}
\gdef \@abspage@last{23}
