# Supplementary material for: A Hierarchical Deep Learning Architecture for Diagnosing Retinal Diseases Using Cross-Modal OCT to Fundus Translation in the Lack of Paired Data
Source: J Imaging. 2026 Jan 8;12(1):36. doi: 10.3390/jimaging12010036 (PMC12842718; doi:10.3390/jimaging12010036)
Supplement: Supplementary file 1 [file jimaging-12-00036-s001.zip › jimaging-4042548-supplementary/supplementary.out]

\BOOKMARK [2][]{subsection.0.1}{\376\377\000E\000r\000r\000o\000r\000\040\000s\000t\000r\000u\000c\000t\000u\000r\000e\000\040\000v\000i\000a\000\040\000c\000o\000n\000f\000u\000s\000i\000o\000n\000\040\000m\000a\000t\000r\000i\000c\000e\000s\000\040\000\050\000P\000a\000r\000e\000n\000t\000,\000\040\000A\000M\000D\000\040\000s\000t\000a\000g\000i\000n\000g\000,\000\040\000a\000n\000d\000\040\000D\000R\000\040\000s\000t\000a\000g\000i\000n\000g\000\051}{}% 1
\BOOKMARK [2][]{subsection.0.2}{\376\377\000C\000o\000m\000p\000u\000t\000a\000t\000i\000o\000n\000a\000l\000\040\000E\000f\000f\000i\000c\000i\000e\000n\000c\000y}{}% 2
\BOOKMARK [1][]{section.1}{\376\377\000R\000e\000f\000e\000r\000e\000n\000c\000e\000s}{}% 3
